# Supplementary material for: Detection of antibodies against flavivirus over time in wild non-human primates from the lowlands of Costa Rica
Source: PLoS One. 2019 Jul 5;14(7):e0219271. doi: 10.1371/journal.pone.0219271 (PMC6611622; doi:10.1371/journal.pone.0219271)
Supplement: S1 Table — (XLSX) [file pone.0219271.s001.xlsx]

## Sheet: Sheet1
Date	Location	Latitude	Longitude	Code	Species	Gender	Age	Serology	DV PCR				WNV PCR
									DV1	DV2	DV3	DV4
1995-02-16	Finca Jiménez Núñez, San Ramón	10° 5'28.88"N	84°28'59.63"O	A4	Alouatta palliata	ND	ND	Negative	ND	ND	ND	ND	ND
1995-02-16	Finca Jiménez Núñez, San Ramón	10° 5'28.88"N	84°28'59.63"O	A5	Alouatta palliata	ND	ND	Positive	ND	ND	ND	ND	ND
1995-02-16	Finca Jiménez Núñez, San Ramón	10° 5'28.88"N	84°28'59.63"O	A6	Alouatta palliata	ND	ND	Negative	ND	ND	ND	ND	ND
1995-02-16	Finca Jiménez Núñez, San Ramón	10° 5'28.88"N	84°28'59.63"O	A7	Alouatta palliata	ND	ND	Negative	ND	ND	ND	ND	ND
1995-02-16	Finca Jiménez Núñez, San Ramón	10° 5'28.88"N	84°28'59.63"O	A8	Alouatta palliata	ND	ND	Positive	ND	ND	ND	ND	ND
1995-02-16	Finca Jiménez Núñez, San Ramón	10° 5'28.88"N	84°28'59.63"O	A9	Alouatta palliata	ND	ND	Positive	ND	ND	ND	ND	ND
1995-02-21	La Pacífica, Cañas	10°27'3.71"N	85° 7'37.52"O	A10	Alouatta palliata	ND	ND	Negative	ND	ND	ND	ND	ND
1995-02-15	La Pacífica, Cañas	10°27'3.71"N	85° 7'37.52"O	A11	Alouatta palliata	ND	ND	Negative	ND	ND	ND	ND	ND
1995-02-25	La Pacífica, Cañas	10°27'3.71"N	85° 7'37.52"O	A12	Alouatta palliata	ND	ND	Negative	ND	ND	ND	ND	ND
1995-02-21	La Pacífica, Cañas	10°27'3.71"N	85° 7'37.52"O	A13	Alouatta palliata	ND	ND	Negative	ND	ND	ND	ND	ND
1995-02-21	La Pacífica, Cañas	10°27'3.71"N	85° 7'37.52"O	A14	Alouatta palliata	ND	ND	Negative	ND	ND	ND	ND	ND
1995-02-21	La Pacífica, Cañas	10°27'3.71"N	85° 7'37.52"O	A15	Alouatta palliata	ND	ND	Positive	ND	ND	ND	ND	ND
1995-02-21	La Pacífica, Cañas	10°27'3.71"N	85° 7'37.52"O	A16	Alouatta palliata	ND	ND	Negative	ND	ND	ND	ND	ND
1995-02-21	La Pacífica, Cañas	10°27'3.71"N	85° 7'37.52"O	A17	Alouatta palliata	ND	ND	Negative	ND	ND	ND	ND	ND
1995-04-11	Río Jesús, San Ramón	10° 1'43.83"N	84°31'5.99"O	A18	Alouatta palliata	ND	ND	Negative	ND	ND	ND	ND	ND
1995-04-11	Río Jesús, San Ramón	10° 1'43.83"N	84°31'5.99"O	A20	Alouatta palliata	ND	ND	Positive	ND	ND	ND	ND	ND
ND	La Pacífica, Cañas	10°27'3.71"N	85° 7'37.52"O	A22	Alouatta palliata	ND	ND	Negative	ND	ND	ND	ND	ND
ND	La Pacífica, Cañas	10°27'3.71"N	85° 7'37.52"O	A24	Alouatta palliata	ND	ND	Negative	ND	ND	ND	ND	ND
ND	La Pacífica, Cañas	10°27'3.71"N	85° 7'37.52"O	A26	Alouatta palliata	ND	ND	Negative	ND	ND	ND	ND	ND
ND	La Pacífica, Cañas	10°27'3.71"N	85° 7'37.52"O	A29	Alouatta palliata	ND	ND	Negative	ND	ND	ND	ND	ND
ND	La Pacífica, Cañas	10°27'3.71"N	85° 7'37.52"O	A30	Alouatta palliata	ND	ND	Negative	ND	ND	ND	ND	ND
ND	La Pacífica, Cañas	10°27'3.71"N	85° 7'37.52"O	A31	Alouatta palliata	ND	ND	Negative	ND	ND	ND	ND	ND
ND	La Pacífica, Cañas	10°27'3.71"N	85° 7'37.52"O	A32	Alouatta palliata	ND	ND	Negative	ND	ND	ND	ND	ND
ND	La Pacífica, Cañas	10°27'3.71"N	85° 7'37.52"O	A33	Alouatta palliata	ND	ND	Negative	ND	ND	ND	ND	ND
ND	La Pacífica, Cañas	10°27'3.71"N	85° 7'37.52"O	A34	Alouatta palliata	ND	ND	Negative	ND	ND	ND	ND	ND
ND	La Pacífica, Cañas	10°27'3.71"N	85° 7'37.52"O	A35	Alouatta palliata	ND	ND	Negative	ND	ND	ND	ND	ND
ND	La Pacífica, Cañas	10°27'3.71"N	85° 7'37.52"O	A36	Alouatta palliata	ND	ND	Negative	ND	ND	ND	ND	ND
ND	La Pacífica, Cañas	10°27'3.71"N	85° 7'37.52"O	A37	Alouatta palliata	ND	ND	Negative	ND	ND	ND	ND	ND
ND	La Pacífica, Cañas	10°27'3.71"N	85° 7'37.52"O	A39	Alouatta palliata	ND	ND	Negative	ND	ND	ND	ND	ND
ND	La Pacífica, Cañas	10°27'3.71"N	85° 7'37.52"O	A40	Alouatta palliata	ND	ND	Negative	ND	ND	ND	ND	ND
ND	La Pacífica, Cañas	10°27'3.71"N	85° 7'37.52"O	A41	Alouatta palliata	ND	ND	Negative	ND	ND	ND	ND	ND
ND	La Pacífica, Cañas	10°27'3.71"N	85° 7'37.52"O	A42	Alouatta palliata	ND	ND	Negative	ND	ND	ND	ND	ND
ND	La Pacífica, Cañas	10°27'3.71"N	85° 7'37.52"O	A43	Alouatta palliata	ND	ND	Negative	ND	ND	ND	ND	ND
ND	La Pacífica, Cañas	10°27'3.71"N	85° 7'37.52"O	A44	Alouatta palliata	ND	ND	Negative	ND	ND	ND	ND	ND
ND	La Pacífica, Cañas	10°27'3.71"N	85° 7'37.52"O	A44	Alouatta palliata	ND	ND	Negative	ND	ND	ND	ND	ND
1995-11-16	Finca Jiménez Núñez, San Ramón	10° 5'28.88"N	84°28'59.63"O	A66	Alouatta palliata	ND	ND	Negative	ND	ND	ND	ND	ND
1995-11-16	Finca Jiménez Núñez, San Ramón	10° 5'28.88"N	84°28'59.63"O	A68	Alouatta palliata	ND	ND	Negative	ND	ND	ND	ND	ND
1995-11-16	Finca Jiménez Núñez, San Ramón	10° 5'28.88"N	84°28'59.63"O	A69	Alouatta palliata	ND	ND	Negative	ND	ND	ND	ND	ND
1995-11-16	Finca Jiménez Núñez, San Ramón	10° 5'28.88"N	84°28'59.63"O	A70	Alouatta palliata	ND	ND	Negative	ND	ND	ND	ND	ND
1995-11-16	Finca Jiménez Núñez, San Ramón	10° 5'28.88"N	84°28'59.63"O	A71	Alouatta palliata	ND	ND	Negative	ND	ND	ND	ND	ND
1995-11-16	Finca Jiménez Núñez, San Ramón	10° 5'28.88"N	84°28'59.63"O	A72	Alouatta palliata	ND	ND	Negative	ND	ND	ND	ND	ND
1993	La Pacífica, Cañas	10°27'3.71"N	85° 7'37.52"O	A78	Alouatta palliata	ND	ND	Negative	ND	ND	ND	ND	ND
1993	La Pacífica, Cañas	10°27'3.71"N	85° 7'37.52"O	A79	Alouatta palliata	ND	ND	Positive	ND	ND	ND	ND	ND
1994-07-18	La Pacífica, Cañas	10°27'3.71"N	85° 7'37.52"O	A81	Alouatta palliata	ND	ND	Negative	ND	ND	ND	ND	ND
1994-07-17	La Pacífica, Cañas	10°27'3.71"N	85° 7'37.52"O	A83	Alouatta palliata	ND	ND	Negative	ND	ND	ND	ND	ND
1994-07-17	La Pacífica, Cañas	10°27'3.71"N	85° 7'37.52"O	A85	Alouatta palliata	ND	ND	Negative	ND	ND	ND	ND	ND
1994-07-17	La Pacífica, Cañas	10°27'3.71"N	85° 7'37.52"O	A88	Alouatta palliata	ND	ND	Negative	ND	ND	ND	ND	ND
1994-07-17	La Pacífica, Cañas	10°27'3.71"N	85° 7'37.52"O	A89	Alouatta palliata	ND	ND	Negative	ND	ND	ND	ND	ND
1994-07-18	La Pacífica, Cañas	10°27'3.71"N	85° 7'37.52"O	A90	Alouatta palliata	ND	ND	Negative	ND	ND	ND	ND	ND
1994-07-16	La Pacífica, Cañas	10°27'3.71"N	85° 7'37.52"O	A92	Alouatta palliata	ND	ND	Negative	ND	ND	ND	ND	ND
1994-07-18	La Pacífica, Cañas	10°27'3.71"N	85° 7'37.52"O	A93	Alouatta palliata	ND	ND	Negative	ND	ND	ND	ND	ND
1994-07-14	La Pacífica, Cañas	10°27'3.71"N	85° 7'37.52"O	A94	Alouatta palliata	ND	ND	Negative	ND	ND	ND	ND	ND
1994-05-07	Río Jesús, San Ramón	10° 1'43.83"N	84°31'5.99"O	A100	Alouatta palliata	ND	ND	Positive	ND	ND	ND	ND	ND
1994-05-13	Río Jesús, San Ramón	10° 1'43.83"N	84°31'5.99"O	A101	Alouatta palliata	ND	ND	Negative	ND	ND	ND	ND	ND
1994-02-02	Río Jesús, San Ramón	10° 1'43.83"N	84°31'5.99"O	A102	Alouatta palliata	ND	ND	Negative	ND	ND	ND	ND	ND
1994-05-07	Río Jesús, San Ramón	10° 1'43.83"N	84°31'5.99"O	A103	Alouatta palliata	ND	ND	Negative	ND	ND	ND	ND	ND
1994-05-12	Río Jesús, San Ramón	10° 1'43.83"N	84°31'5.99"O	A105	Alouatta palliata	ND	ND	Negative	ND	ND	ND	ND	ND
1995-02-21	La Pacífica, Cañas	10°27'3.71"N	85° 7'37.52"O	A136	Alouatta palliata	ND	ND	Negative	ND	ND	ND	ND	ND
1995-02-21	La Pacífica, Cañas	10°27'3.71"N	85° 7'37.52"O	A137	Alouatta palliata	ND	ND	Negative	ND	ND	ND	ND	ND
1995-02-21	La Pacífica, Cañas	10°27'3.71"N	85° 7'37.52"O	A138	Alouatta palliata	ND	ND	Negative	ND	ND	ND	ND	ND
1995-02-21	La Pacífica, Cañas	10°27'3.71"N	85° 7'37.52"O	A139	Alouatta palliata	ND	ND	Negative	ND	ND	ND	ND	ND
1995-02-21	La Pacífica, Cañas	10°27'3.71"N	85° 7'37.52"O	A140	Alouatta palliata	ND	ND	Negative	ND	ND	ND	ND	ND
1995-02-21	La Pacífica, Cañas	10°27'3.71"N	85° 7'37.52"O	A141	Alouatta palliata	ND	ND	Negative	ND	ND	ND	ND	ND
1995-02-25	La Pacífica, Cañas	10°27'3.71"N	85° 7'37.52"O	A142	Alouatta palliata	ND	ND	Negative	ND	ND	ND	ND	ND
1995-02-25	La Pacífica, Cañas	10°27'3.71"N	85° 7'37.52"O	A143	Alouatta palliata	ND	ND	Negative	ND	ND	ND	ND	ND
1995-02-25	La Pacífica, Cañas	10°27'3.71"N	85° 7'37.52"O	A144	Alouatta palliata	ND	ND	Negative	ND	ND	ND	ND	ND
1995-02-25	La Pacífica, Cañas	10°27'3.71"N	85° 7'37.52"O	A145	Alouatta palliata	ND	ND	Negative	ND	ND	ND	ND	ND
1995-02-21	La Pacífica, Cañas	10°27'3.71"N	85° 7'37.52"O	A146	Alouatta palliata	ND	ND	Negative	ND	ND	ND	ND	ND
1994-02-25	La Pacífica, Cañas	10°27'3.71"N	85° 7'37.52"O	A147	Alouatta palliata	ND	ND	Positive	ND	ND	ND	ND	ND
1995-02-25	La Pacífica, Cañas	10°27'3.71"N	85° 7'37.52"O	A148	Alouatta palliata	ND	ND	Negative	ND	ND	ND	ND	ND
1995-02-21	La Pacífica, Cañas	10°27'3.71"N	85° 7'37.52"O	A151	Alouatta palliata	ND	ND	Negative	ND	ND	ND	ND	ND
2000-09-06	Earth, Guácimo	10°10'42.91"N	83°36'53.48"O	AP1	Alouatta palliata	ND	ND	96.9	Negative	Negative	Negative	Negative	Negative
2000-09-06	Earth, Guácimo	10°10'42.91"N	83°36'53.48"O	AP2	Alouatta palliata	ND	ND	30.4	Negative	Negative	Negative	Negative	Negative
2000-09-06	Earth, Guácimo	10°10'42.91"N	83°36'53.48"O	AP3	Alouatta palliata	ND	ND	6.3	Negative	Negative	Negative	Negative	Negative
2001-03-03	Chomes, Puntarenas	10° 2'37.87"N	84°54'29.67"O	AP4	Alouatta palliata	Female	Adult	100.6	Negative	Negative	Negative	Negative	Negative
2001-03-03	Chomes, Puntarenas	10° 2'37.87"N	84°54'29.67"O	AP5	Alouatta palliata	Female	ND	38.2	Negative	Negative	Negative	Negative	Negative
2001-03-03	Chomes, Puntarenas	10° 2'37.87"N	84°54'29.67"O	AP6	Alouatta palliata	Male	ND	14.5	Negative	Negative	Negative	Negative	Negative
2001-03-03	Chomes, Puntarenas	10° 2'37.87"N	84°54'29.67"O	AP7	Alouatta palliata	Female	Adult	6.6	Negative	Negative	Negative	Negative	Negative
2001-03-03	Chomes, Puntarenas	10° 2'37.87"N	84°54'29.67"O	AP8	Alouatta palliata	Female	ND	101.6	Negative	Negative	Negative	Negative	Negative
2001-03-03	Chomes, Puntarenas	10° 2'37.87"N	84°54'29.67"O	AP9	Alouatta palliata	Male	ND	97.4	Negative	Negative	Negative	Negative	Negative
2001-03-03	Chomes, Puntarenas	10° 2'37.87"N	84°54'29.67"O	AP10	Alouatta palliata	Female	ND	100.4	Negative	Negative	Negative	Negative	Negative
2001-03-03	Chomes, Puntarenas	10° 2'37.87"N	84°54'29.67"O	AP11	Alouatta palliata	Male	ND	101.3	Negative	Negative	Negative	Negative	Negative
2001-03-03	Chomes, Puntarenas	10° 2'37.87"N	84°54'29.67"O	AP12	Alouatta palliata	Male	Adult	99.7	Negative	Negative	Negative	Negative	Negative
2001-04-24	Cahuita, Talamanca	9°44'5.23"N	82°50'42.77"O	AP13	Alouatta palliata	Male	Adult	104.2	Negative	Negative	Negative	Negative	Negative
2001-04-24	Cahuita, Talamanca	9°44'5.23"N	82°50'42.77"O	AP14	Alouatta palliata	Male	Adult	8.2	Negative	Negative	Negative	Negative	Negative
2001-04-24	Cahuita, Talamanca	9°44'5.23"N	82°50'42.77"O	AP15	Alouatta palliata	Male	Adult	94.1	Negative	Negative	Negative	Negative	Negative
2001-04-24	Cahuita, Talamanca	9°44'5.23"N	82°50'42.77"O	AP16	Alouatta palliata	Female	Adult	94.8	Negative	Negative	Negative	Negative	Negative
2001-06-02	Finca Jiménez Núñez, San Ramón	10° 5'28.88"N	84°28'59.63"O	AP17	Alouatta palliata	Male	Adult	103.8	Negative	Negative	Negative	Negative	Negative
2001-09-06	Palo Verde, Bagaces	10°23'0.29"N	85°20'3.47"O	AP18	Alouatta palliata	Male	Adult	97.0	Negative	Negative	Negative	Negative	Negative
2001-09-06	Palo Verde, Bagaces	10°23'0.29"N	85°20'3.47"O	AP19	Alouatta palliata	Male	Adult	87.6	Negative	Negative	Negative	Negative	Negative
2001-09-06	Palo Verde, Bagaces	10°23'0.29"N	85°20'3.47"O	AP21	Alouatta palliata	Female	ND	28.9	Negative	Positive	Negative	Negative	Negative
2001-09-06	Palo Verde, Bagaces	10°23'0.29"N	85°20'3.47"O	AP22	Alouatta palliata	Female	ND	88.2	Negative	Negative	Negative	Negative	Negative
2001-09-06	Palo Verde, Bagaces	10°23'0.29"N	85°20'3.47"O	AP23	Alouatta palliata	Female	ND	90.2	Negative	Negative	Negative	Negative	Negative
2001-09-06	Bebedero, Cañas	10°22'7.62"N	85°11'45.17"O	AP24	Alouatta palliata	Female	ND	87.3	Negative	Negative	Negative	Negative	Negative
2001-09-06	Bebedero, Cañas	10°22'7.62"N	85°11'45.17"O	AP25	Alouatta palliata	Male	ND	92.5	Negative	Negative	Negative	Negative	Negative
2001-09-06	Palo Verde, Bagaces	10°23'0.29"N	85°20'3.47"O	AP26	Alouatta palliata	Male	ND	98.1	Negative	Positive	Negative	Negative	Negative
2001-11-23	Palo Verde, Bagaces	10°23'0.29"N	85°20'3.47"O	AP27	Alouatta palliata	Male	ND	96.9	Negative	Negative	Negative	Negative	Negative
2001-11-23	Palo Verde, Bagaces	10°23'0.29"N	85°20'3.47"O	AP29	Alouatta palliata	Male	ND	95.6	Negative	Negative	Negative	Negative	Negative
2001-11-23	Palo Verde, Bagaces	10°23'0.29"N	85°20'3.47"O	AP30	Alouatta palliata	Female	ND	28.9	Negative	Negative	Negative	Negative	Negative
2001-11-23	Palo Verde, Bagaces	10°23'0.29"N	85°20'3.47"O	AP31	Alouatta palliata	Male	ND	98.1	Negative	Negative	Negative	Negative	Negative
2002-02-14	Cahuita, Talamanca	9°44'5.23"N	82°50'42.77"O	AP32	Alouatta palliata	Male	ND	95.0	Negative	Negative	Negative	Negative	Negative
2002-02-14	Cahuita, Talamanca	9°44'5.23"N	82°50'42.77"O	AP33	Alouatta palliata	Female	ND	87.9	Negative	Negative	Negative	Negative	Negative
2002-02-14	Cahuita, Talamanca	9°44'5.23"N	82°50'42.77"O	AP34	Alouatta palliata	Male	ND	91.4	Negative	Negative	Negative	Negative	Negative
2002-03-09	Palo Verde, Bagaces	10°23'0.29"N	85°20'3.47"O	AP36	Alouatta palliata	Male	ND	95.4	Negative	Negative	Negative	Negative	Negative
2002-03-09	Palo Verde, Bagaces	10°23'0.29"N	85°20'3.47"O	AP37	Alouatta palliata	Male	ND	93.8	Negative	Positive	Negative	Negative	Negative
2002-03-09	Palo Verde, Bagaces	10°23'0.29"N	85°20'3.47"O	AP39	Alouatta palliata	Female	ND	91.0	Negative	Negative	Negative	Negative	Negative
2002-03-09	Palo Verde, Bagaces	10°23'0.29"N	85°20'3.47"O	AP40	Alouatta palliata	Male	ND	93.2	Negative	Positive	Negative	Negative	Negative
2002-03-09	Palo Verde, Bagaces	10°23'0.29"N	85°20'3.47"O	AP41	Alouatta palliata	Male	ND	91.7	Negative	Negative	Negative	Negative	Negative
2002-03-09	Palo Verde, Bagaces	10°23'0.29"N	85°20'3.47"O	AP42	Alouatta palliata	Female	ND	87.5	Negative	Negative	Negative	Negative	Negative
2002-03-15	Cahuita, Talamanca	9°44'5.23"N	82°50'42.77"O	AP43	Alouatta palliata	Female	ND	93.3	Negative	Negative	Negative	Negative	Negative
2002-03-15	Cahuita, Talamanca	9°44'5.23"N	82°50'42.77"O	AP44	Alouatta palliata	Female	ND	86.7	Negative	Negative	Negative	Negative	Negative
2002-03-15	Cahuita, Talamanca	9°44'5.23"N	82°50'42.77"O	AP45	Alouatta palliata	Female	ND	96.4	Negative	Negative	Negative	Negative	Negative
2002-03-15	Cahuita, Talamanca	9°44'5.23"N	82°50'42.77"O	AP46	Alouatta palliata	Female	ND	97.8	Negative	Negative	Negative	Negative	Negative
2002-03-15	Cahuita, Talamanca	9°44'5.23"N	82°50'42.77"O	AP47	Alouatta palliata	Male	ND	86.0	Negative	Negative	Negative	Negative	Negative
2002-03-15	Cahuita, Talamanca	9°44'5.23"N	82°50'42.77"O	AP48	Alouatta palliata	Female	ND	88.8	Negative	Negative	Negative	Negative	Negative
2002-03-15	Cahuita, Talamanca	9°44'5.23"N	82°50'42.77"O	AP49	Alouatta palliata	Female	ND	88.4	Negative	Negative	Negative	Negative	Negative
2002-04-06	Finca Jiménez Núñez, San Ramón	10° 5'28.88"N	84°28'59.63"O	AP50	Alouatta palliata	Female	ND	90.2	Negative	Negative	Negative	Negative	Negative
2002-04-06	Finca Jiménez Núñez, San Ramón	10° 5'28.88"N	84°28'59.63"O	AP51	Alouatta palliata	Male	ND	94.1	Negative	Negative	Negative	Negative	Negative
2002-04-06	Finca Jiménez Núñez, San Ramón	10° 5'28.88"N	84°28'59.63"O	AP52	Alouatta palliata	Male	ND	80.1	Negative	Negative	Negative	Negative	Negative
2002-04-12	Puerto Jesús, Nicoya	10° 6'40.59"N	85°16'10.78"O	AP53	Alouatta palliata	Female	ND	7.2	Negative	Negative	Negative	Negative	Negative
2002-04-12	Puerto Jesús, Nicoya	10° 6'40.59"N	85°16'10.78"O	AP54	Alouatta palliata	Male	ND	93.5	Negative	Negative	Negative	Negative	Negative
2002-04-12	Copal, Nicoya	10°10'8.89"N	85°15'49.82"O	AP55	Alouatta palliata	Female	ND	17.9	Negative	Negative	Negative	Negative	Negative
2002-04-12	Copal, Nicoya	10°10'8.89"N	85°15'49.82"O	AP56	Alouatta palliata	Female	ND	88.9	Negative	Negative	Negative	Negative	Negative
2002-04-12	Copal, Nicoya	10°10'8.89"N	85°15'49.82"O	AP57	Alouatta palliata	Male	ND	92.9	Negative	Negative	Negative	Negative	Negative
2002-05-10	El Palmar, Puntarenas	10° 1'36.70"N	84°46'23.17"O	AP58	Alouatta palliata	Female	ND	100.4	Negative	Negative	Negative	Negative	Negative
2002-05-10	El Palmar, Puntarenas	10° 1'36.70"N	84°46'23.17"O	AP59	Alouatta palliata	Female	ND	87.9	Negative	Negative	Negative	Negative	Negative
2002-05-10	El Palmar, Puntarenas	10° 1'36.70"N	84°46'23.17"O	AP60	Alouatta palliata	Male	ND	84.8	Negative	Negative	Negative	Negative	Negative
2002-05-10	El Palmar, Puntarenas	10° 1'36.70"N	84°46'23.17"O	AP61	Alouatta palliata	Female	ND	92.1	Negative	Negative	Negative	Negative	Negative
2002-05-24	Cahuita, Talamanca	9°44'5.23"N	82°50'42.77"O	AP62	Alouatta palliata	Male	ND	11.2	Negative	Negative	Negative	Negative	Negative
2002-05-24	Cahuita, Talamanca	9°44'5.23"N	82°50'42.77"O	AP63	Alouatta palliata	ND	ND	84.0	Negative	Negative	Negative	Negative	Negative
2002-05-24	Cahuita, Talamanca	9°44'5.23"N	82°50'42.77"O	AP64	Alouatta palliata	Female	ND	91.6	Negative	Negative	Negative	Negative	Negative
2002-05-24	Cahuita, Talamanca	9°44'5.23"N	82°50'42.77"O	AP65	Alouatta palliata	Male	ND	7.6	Negative	Negative	Negative	Negative	Negative
2002-05-24	Cahuita, Talamanca	9°44'5.23"N	82°50'42.77"O	AP66	Alouatta palliata	Female	ND	94.7	Negative	Negative	Negative	Negative	Negative
2002-05-24	Cahuita, Talamanca	9°44'5.23"N	82°50'42.77"O	AP67	Alouatta palliata	Female	ND	94.5	Negative	Negative	Negative	Negative	Negative
2002-05-24	Cahuita, Talamanca	9°44'5.23"N	82°50'42.77"O	AP68	Alouatta palliata	Female	ND	8.1	Negative	Negative	Negative	Negative	Negative
2002-05-24	Cahuita, Talamanca	9°44'5.23"N	82°50'42.77"O	AP69	Alouatta palliata	Female	ND	96.6	Negative	Negative	Negative	Negative	Negative
2002-05-24	Cahuita, Talamanca	9°44'5.23"N	82°50'42.77"O	AP70	Alouatta palliata	Female	ND	91.4	Negative	Negative	Negative	Negative	Negative
2002-05-31	Cahuita, Talamanca	9°44'5.23"N	82°50'42.77"O	AP71	Alouatta palliata	Female	ND	90.2	Negative	Negative	Negative	Negative	Negative
2002-05-31	Cahuita, Talamanca	9°44'5.23"N	82°50'42.77"O	AP73	Alouatta palliata	Female	ND	76.5	Negative	Negative	Negative	Negative	Negative
2002-05-31	Cahuita, Talamanca	9°44'5.23"N	82°50'42.77"O	AP74	Alouatta palliata	Female	ND	4.6	Negative	Negative	Negative	Negative	Negative
2002-05-31	Cahuita, Talamanca	9°44'5.23"N	82°50'42.77"O	AP75	Alouatta palliata	Female	ND	88.4	Negative	Negative	Negative	Negative	Negative
2002-05-31	Cahuita, Talamanca	9°44'5.23"N	82°50'42.77"O	AP76	Alouatta palliata	Male	ND	105.0	Negative	Negative	Negative	Negative	Negative
2002-05-31	Cahuita, Talamanca	9°44'5.23"N	82°50'42.77"O	AP77	Alouatta palliata	Male	ND	99.6	Negative	Negative	Negative	Negative	Negative
2002-04-14	Nogal, Sarapiquí	10°27'41.85"N	83°58'0.14"O	AP 151	Alouatta palliata	Female	ND	104.0	Negative	Negative	Negative	Negative	Negative
2008-06-21	La Catalina, Siquirres	10° 9'0.19"N	83°31'8.02"O	AP 153	Alouatta palliata	Female	ND	104.5	Negative	Negative	Negative	Negative	Negative
2008-06-21	La Catalina, Siquirres	10° 9'0.19"N	83°31'8.02"O	AP 154	Alouatta palliata	Female	ND	29.2	Negative	Negative	Negative	Negative	Negative
2008-06-21	Pacuare, Turrialba	9°54'17.76"N	83°39'55.05"O	AP 155	Alouatta palliata	Male	Infant	96.9	Negative	Negative	Negative	Negative	Negative
2008-06-21	La Catalina, Siquirres	10° 9'0.19"N	83°31'8.02"O	AP 156	Alouatta palliata	Male	Juvenile	93.0	Negative	Negative	Negative	Negative	Negative
2008-06-21	La Catalina, Siquirres	10° 9'0.19"N	83°31'8.02"O	AP157	Alouatta palliata	Female	Adult	97.2	Negative	Negative	Negative	Negative	Negative
2008-06-21	La Catalina, Siquirres	10° 9'0.19"N	83°31'8.02"O	AP158	Alouatta palliata	Female	ND	95.7	Negative	Negative	Negative	Negative	Negative
2001-07-02	Finca Jiménez Núñez, San Ramón	10° 5'28.88"N	84°28'59.63"O	CC07	Cebus imitator	ND	ND	32.7	Negative	Negative	Negative	Negative	Negative
2001-07-02	Finca Jiménez Núñez, San Ramón	10° 5'28.88"N	84°28'59.63"O	CC08	Cebus imitator	ND	ND	101.2	Negative	Negative	Negative	Negative	Negative
2001-07-02	Finca Jiménez Núñez, San Ramón	10° 5'28.88"N	84°28'59.63"O	CC10	Cebus imitator	Male	Adult	119.6	Negative	Negative	Negative	Negative	Negative
2002-10-04	Manuel Antonio, Quepos	9°24'37.76"N	84° 9'9.34"O	SO3	Saimiri oerstedii	ND	ND	19.4	ND	ND	ND	ND	ND
2002-10-04	Manuel Antonio, Quepos	9°24'37.76"N	84° 9'9.34"O	SO4	Saimiri oerstedii	ND	ND	113.4	ND	ND	ND	ND	ND
2001-07-06	Limón, Limón	9°59'21.05"N	83° 1'59.43"O	AP-01	Alouatta palliata	Female	Adult	100	ND	ND	ND	ND	ND
2001-07-06	Limón, Limón	9°59'21.05"N	83° 1'59.43"O	AP-03	Alouatta palliata	Female	Adult	19	Negative	Negative	Negative	Negative	Negative
2001-07-06	Limón, Limón	9°59'21.05"N	83° 1'59.43"O	AP-04	Alouatta palliata	Female	Adult	113	Negative	Negative	Negative	Negative	Negative
2010-05-21	Carara, Garabito	9°42'6.73"N	84°32'37.05"O	Fc05	Cebus imitator	Female	Juvenile	7	Negative	Negative	Negative	Negative	Negative
2010-05-21	Carara, Garabito	9°42'6.73"N	84°32'37.05"O	Fc06	Cebus imitator	Male	Adult	17.5	Negative	Negative	Negative	Negative	Negative
2010-05-22	Carara, Garabito	9°42'6.73"N	84°32'37.05"O	Fp07	Alouatta palliata	Female	Juvenile	82.9	Negative	Negative	Negative	Negative	Negative
2010-05-22	Carara, Garabito	9°42'6.73"N	84°32'37.05"O	Fp08	Alouatta palliata	Male	Adult	6.5	Negative	Negative	Negative	Negative	Negative
2010-06-26	Manuel Antonio, Quepos	9°24'37.76"N	84° 9'9.34"O	Fo10	Saimiri oerstedii	Female	Adult	81.3	Negative	Negative	Negative	Negative	Negative
2010-06-26	Manuel Antonio, Quepos	9°24'37.76"N	84° 9'9.34"O	Fo11	Saimiri oerstedii	Male	Infant	ND	Negative	Negative	Negative	Negative	Negative
2010-06-27	Manuel Antonio, Quepos	9°24'37.76"N	84° 9'9.34"O	Fo12	Saimiri oerstedii	Male	Adult	ND	Negative	Negative	Negative	Negative	Negative
2010-07-19	Manuel Antonio, Quepos	9°24'37.76"N	84° 9'9.34"O	Fc13	Cebus imitator	Female	Juvenile	94.3	Negative	Negative	Negative	Negative	Negative
2010-07-19	Manuel Antonio, Quepos	9°24'37.76"N	84° 9'9.34"O	Fo14	Saimiri oerstedii	Male	Juvenile	ND	Negative	Negative	Negative	Negative	Negative
2010-07-19	Manuel Antonio, Quepos	9°24'37.76"N	84° 9'9.34"O	Fc15	Cebus imitator	Male	Adult	87.7	Negative	Negative	Negative	Negative	Negative
2010-07-20	Manuel Antonio, Quepos	9°24'37.76"N	84° 9'9.34"O	Fp16	Alouatta palliata	Female	Adult	95.6	Negative	Negative	Negative	Negative	Negative
2010-07-20	Manuel Antonio, Quepos	9°24'37.76"N	84° 9'9.34"O	Fp17	Alouatta palliata	Male	Adult	86.1	Negative	Negative	Negative	Negative	Negative
2010-07-20	Manuel Antonio, Quepos	9°24'37.76"N	84° 9'9.34"O	Fp18	Alouatta palliata	Male	Adult	88	Negative	Negative	Negative	Negative	Negative
2010-07-20	Manuel Antonio, Quepos	9°24'37.76"N	84° 9'9.34"O	Fp19	Alouatta palliata	Male	Adult	15.9	Negative	Negative	Negative	Negative	Negative
2010-08-29	La Virgen, Sarapiquí	10°24'5.15"N	84° 8'3.41"O	Fp22	Alouatta palliata	Male	Adult	ND	Negative	Negative	Negative	Negative	Negative
2010-08-29	La Virgen, Sarapiquí	10°24'5.15"N	84° 8'3.41"O	Fg23	Ateles geoffroyi	Female	Adult	ND	Negative	Negative	Negative	Negative	Negative
2010-10-29	Nosara, Nicoya	9°58'46.00"N	85°38'55.55"O	Fp25	Alouatta palliata	Female	Adult	ND	Negative	Negative	Negative	Negative	Negative
2010-10-29	Nosara, Nicoya	9°58'46.00"N	85°38'55.55"O	Fp26	Alouatta palliata	Female	Adult	ND	Negative	Negative	Negative	Negative	Positive
2010-10-29	Nosara, Nicoya	9°58'46.00"N	85°38'55.55"O	Fp27	Alouatta palliata	Female	Adult	ND	Negative	Negative	Negative	Negative	Negative
2010-10-30	Nosara, Nicoya	9°58'46.00"N	85°38'55.55"O	Fp28	Alouatta palliata	Male	Adult	ND	Negative	Negative	Negative	Negative	Positive
2010-10-30	Ostional, Santa Cruz	10° 1'15.09"N	85°43'15.97"O	Fp29	Alouatta palliata	Female	Adult	ND	Negative	Negative	Negative	Negative	Negative
2010-10-30	Ostional, Santa Cruz	10° 1'15.09"N	85°43'15.97"O	Fp30	Alouatta palliata	Female	Adult	ND	Negative	Negative	Negative	Negative	Negative
2010-10-30	Ostional, Santa Cruz	10° 1'15.09"N	85°43'15.97"O	Fp31	Alouatta palliata	Female	Adult	ND	Negative	Negative	Negative	Negative	Positive
2011-02-26	Puerto Vargas, Talamanca	9°43'42.18"N	82°49'5.51"O	Fc33	Cebus imitator	Male	Adult	92.1	Negative	Negative	Negative	Negative	Negative
2011-02-26	Puerto Vargas, Talamanca	9°43'42.18"N	82°49'5.51"O	Fc34	Cebus imitator	Male	Adult	92.9	Negative	Negative	Negative	Negative	Negative
2011-04-30	Samay, Pococí	10°43'28.90"N	83°34'41.86"O	Fp40	Alouatta palliata	Male	Adult	78.9	Negative	Negative	Negative	Negative	Negative
2011-04-30	Samay, Pococí	10°43'28.90"N	83°34'41.86"O	Fp41	Alouatta palliata	Female	Adult	79.8	Negative	Negative	Negative	Negative	Negative
2011-04-30	Samay, Pococí	10°43'28.90"N	83°34'41.86"O	Fp42	Alouatta palliata	Male	Adult	18.3	Negative	Negative	Negative	Negative	Negative
2011-05-01	Linda Vista, Pococí	10°25'29.57"N	83°43'28.39"O	Fg43	Ateles geoffroyi	Male	Adult	87.8	Negative	Negative	Negative	Negative	Negative
2011-05-27	La Pacífica, Cañas	10°27'3.71"N	85° 7'37.52"O	Fp48	Alouatta palliata	Female	Adult	84.8	Negative	Negative	Negative	Negative	Negative
2011-05-28	La Pacífica, Cañas	10°27'3.71"N	85° 7'37.52"O	Fp49	Alouatta palliata	Female	Infant	84.8	Negative	Negative	Negative	Negative	Negative
2011-05-28	Playa Naranjo, Liberia	10°46'30.77"N	85°39'46.85"O	Fc50	Cebus imitator	Male	Adult	3.9	Negative	Negative	Negative	Negative	Negative
2011-05-28	Playa Naranjo, Liberia	10°46'30.77"N	85°39'46.85"O	Fc51	Cebus imitator	Female	Adult	2.7	Negative	Negative	Negative	Negative	Negative
2011-07-23	Finca Barú, Quepos	9°27'37.11"N	84° 7'48.31"O	Fc52	Cebus imitator	Female	Adult	10.5	Negative	Negative	Negative	Negative	Negative
2011-07-23	Finca Barú, Quepos	9°27'37.11"N	84° 7'48.31"O	Fc53	Cebus imitator	Female	Adult	5.4	Negative	Negative	Negative	Negative	Negative
2011-07-23	Finca Barú, Quepos	9°27'37.11"N	84° 7'48.31"O	Fc54	Cebus imitator	Female	Adult	89	Negative	Negative	Positive	Negative	Negative
2011-07-23	Finca Barú, Quepos	9°27'37.11"N	84° 7'48.31"O	Fc55	Cebus imitator	Male	Adult	10.2	Negative	Negative	Negative	Negative	Negative
2011-07-23	Finca Barú, Quepos	9°27'37.11"N	84° 7'48.31"O	Fc56	Cebus imitator	Male	Adult	4.5	Negative	Negative	Negative	Negative	Negative
2011-07-24	Finca Barú, Quepos	9°27'37.11"N	84° 7'48.31"O	Fc57	Cebus imitator	Male	Adult	19.4	Negative	Negative	Negative	Positivo	Negative
2011-07-30	Sierpe, Osa	8°50'52.15"N	83°30'0.18"O	Fc58	Cebus imitator	Male	Adult	89	Negative	Positive	Negative	Negativo	Negative
2011-07-30	Sierpe, Osa	8°50'52.15"N	83°30'0.18"O	Fc59	Cebus imitator	Male	Juvenile	4	Negative	Negative	Negative	Positive	Negative
2011-08-27	Conchal, Santa Cruz	10°23'57.47"N	85°48'15.73"O	Fp60	Alouatta palliata	Female	Adult	10.2	Negative	Negative	Negative	Negative	Negative
2011-08-27	Conchal, Santa Cruz	10°23'57.47"N	85°48'15.73"O	Fp61	Alouatta palliata	Male	Adult	10.2	Negative	Negative	Negative	Negative	Negative
2011-08-27	Conchal, Santa Cruz	10°23'57.47"N	85°48'15.73"O	Fp62	Alouatta palliata	Female	Adult	98.8	Negative	Negative	Negative	Negative	Negative
2011-08-27	Conchal, Santa Cruz	10°23'57.47"N	85°48'15.73"O	Fp63	Alouatta palliata	Female	Adult	10.8	Negative	Negative	Negative	Negative	Negative
2011-08-27	Conchal, Santa Cruz	10°23'57.47"N	85°48'15.73"O	Fp64	Alouatta palliata	Male	Adult	96.6	Negative	Negative	Negative	Negative	Negative
2011-08-27	Conchal, Santa Cruz	10°23'57.47"N	85°48'15.73"O	Fp65	Alouatta palliata	Female	Juvenile	93.6	Negative	Negative	Negative	Negative	Negative
2011-09-30	San Joaquín, Puntarenas	10° 0'15.84"N	84°43'20.93"O	Fc66	Cebus imitator	Male	Adult	2.5	Negative	Negative	Negative	Negative	Negative
2011-09-30	San Joaquín, Puntarenas	10° 0'15.84"N	84°43'20.93"O	Fc67	Cebus imitator	Male	Adult	18.2	Negative	Negative	Negative	Negative	Negative
2011-09-30	San Joaquín, Puntarenas	10° 0'15.84"N	84°43'20.93"O	Fc68	Cebus imitator	Male	Adult	10.4	Negative	Negative	Negative	Negative	Negative
2011-10-01	San Joaquín, Puntarenas	10° 0'15.84"N	84°43'20.93"O	Fc69	Cebus imitator	Male	Adult	10.1	Negative	Negative	Negative	Negative	Negative
2011-10-01	San Joaquín, Puntarenas	10° 0'15.84"N	84°43'20.93"O	Fc70	Cebus imitator	Male	Infant	95.6	Negative	Negative	Negative	Negative	Negative
2011-10-02	San Joaquín, Puntarenas	10° 0'15.84"N	84°43'20.93"O	Fc71	Cebus imitator	ND	Infant	96.5	Negative	Negative	Negative	Negative	Negative
2011-10-02	San Joaquín, Puntarenas	10° 0'15.84"N	84°43'20.93"O	Fc72	Cebus imitator	Female	Adult	5.4	Negative	Negative	Negative	Negative	Negative
2011-10-29	Caño Negro, Los Chiles	10°53'32.68"N	84°47'44.41"O	Fc74	Cebus imitator	Male	Adult	7.6	Negative	Negative	Negative	Negative	Negative
2011-10-30	Caño Negro, Los Chiles	10°53'32.68"N	84°47'44.41"O	Fp75	Alouatta palliata	Male	Adult	100	Negative	Negative	Negative	Negative	Negative
2011-12-01	Naranjito, Quepos	9°28'14.25"N	84° 6'14.13"O	Fo78	Saimiri oerstedii	Female	Adult	ND	Negative	Negative	Negative	Negative	Negative
2011-12-01	Naranjito, Quepos	9°28'14.25"N	84° 6'14.13"O	Fo79	Saimiri oerstedii	Female	Juvenile	ND	Negative	Negative	Negative	Negative	Negative
2011-12-01	Naranjito, Quepos	9°28'14.25"N	84° 6'14.13"O	Fo80	Saimiri oerstedii	Female	Adult	ND	Negative	Negative	Negative	Negative	Negative
2011-12-01	Naranjito, Quepos	9°28'14.25"N	84° 6'14.13"O	Fo81	Saimiri oerstedii	Male	Juvenile	ND	Negative	Negative	Negative	Negative	Negative
2012-04-22	Pueblo Nuevo, Pococí	10°19'54.72"N	83°35'48.56"O	Fp91	Alouatta palliata	Female	Adult	ND	Negative	Negative	Negative	Negative	Negative
2012-04-22	Pueblo Nuevo, Pococí	10°19'54.72"N	83°35'48.56"O	Fp92	Alouatta palliata	Male	Adult	ND	Negative	Negative	Negative	Negative	Negative
2012-04-22	Pueblo Nuevo, Pococí	10°19'54.72"N	83°35'48.56"O	Fp93	Alouatta palliata	Female	Adult	ND	Negative	Negative	Negative	Negative	Negative
2012-09-07	Carara, Garabito	9°42'6.73"N	84°32'37.05"O	Fc96	Cebus imitator	Male	Adult	76	Negative	Negative	Negative	Negative	Negative
2012-09-07	Carara, Garabito	9°42'6.73"N	84°32'37.05"O	Fc97	Cebus imitator	Male	Juvenile	76	Negative	Negative	Negative	Negative	Negative
2012-09-07	Carara, Garabito	9°42'6.73"N	84°32'37.05"O	Fc98	Cebus imitator	Female	Adult	9	Negative	Negative	Negative	Negative	Negative
2012-09-07	Carara, Garabito	9°42'6.73"N	84°32'37.05"O	Fc99	Cebus imitator	Male	Adult	6	Negative	Negative	Negative	Negative	Negative
2012-09-07	Carara, Garabito	9°42'6.73"N	84°32'37.05"O	Fc100	Cebus imitator	Male	Adult	6	Negative	Negative	Negative	Negative	Negative
2012-09-07	Carara, Garabito	9°42'6.73"N	84°32'37.05"O	Fc101	Cebus imitator	Female	Adult	7	Negative	Negative	Negative	Negative	Negative
2012-09-07	Carara, Garabito	9°42'6.73"N	84°32'37.05"O	Fc102	Cebus imitator	Female	Adult	5	Negative	Negative	Negative	Negative	Negative
2010-08-29	La Virgen, Sarapiquí	10°24'5.15"N	84° 8'3.41"O	Fp24	Alouatta palliata	Male	Adult	ND	Negative	Negative	Negative	Negative	Negative
